# Supplementary material for: RNF43 mutations predict response to anti-BRAF/EGFR combinatory therapies in BRAFV600E metastatic colorectal cancer
Source: Nat Med. 2022 Sep 12;28(10):2162–70. doi: 10.1038/s41591-022-01976-z (PMC9556333; doi:10.1038/s41591-022-01976-z)
Supplement: Supplementary file 2 — Supplementary Table 1: Clinical and genetic dataset of mCRCBRAF-V600E from the discovery and validation cohorts. Supplementary Table 2: Comparison of mutation frequencies of cancer-related genes from the discovery cohort and patients with mCRCBRAF-V600E from the TCGA PanCancer Atlas. [file 41591_2022_1976_MOESM2_ESM.xlsx]

## Sheet: S1
ID			Clinical characteristics									Therapeutic characteristics and outcome										Genomics/Genetics characterization					Immunohistochemistry (IHC)			CRC drivers		Additional genes of the WNT pathway (in alphabetic order)
#	COHORT	PATIENT ID	AGE	GENDER	TUMOR SIDENESS	BRAF	MSI STATUS	PRIMARY SURGERY	ECOG	NUMBER OF TUMOR SITES	TIME TO METASTASES	MOLECULAR TARGETS	COMBINATORY TREATMENT	TREATMENT LINE	BEST RESPONSE (BR)	RECIST DIAMETER VARIATION (% CHANGE BR)	PFS (MONTHS)	OS (MONTHS)	PROGRESSION	SUBSEQUENT IMMUNOTHERAPY	ALIVE/DEATH	GENETICS ANALYSIS	WES ID (EGA)	RNF43	RNF43 DOMAIN	RNF43-DRIVEN WNT ACTIVATION (present study*; Tu, J et al., 2019, Yu et al., 2020, Li, S., et al., 2020**)	IHC β-catenin HS NUCLEUS	IHC β-catenin HS CITOPLASM	IHC β-catenin HS MEMBRANE	TP53	PIK3CA	AMER1	APC	AXIN1	AXIN2	CTNNB1	LRP1	LRP12	LRP1B	LRP2	LRP2B	LRP3	LRP4	LRP5	LRP8	LRPAP1	LRPPRC	RSPO3	WNT10A
1	Discovery	D_1	<70	M	RIGHT	p.V600E	MSS	YES	1	3	METACHRONOUS	BRAF-EGFR	DOUBLET	4	SD	10.8696	1.57806	2.82737	YES	NO	EXITUS	CANCER GENE PANEL (VHIO)		WT		WT	80	260	275
2	Discovery	D_2	<70	M	RIGHT	p.V600E	MSS	NO	1	3	SYNCHRONOUS	BRAF-EGFR	DOUBLET	3	PR	-32	2.26847	2.26847	YES	NO	EXITUS	CANCER GENE PANEL (VHIO)		WT		WT	0	260	290
3	Discovery	D_3	<70	M	LEFT	p.V600E	MSS	YES	0	1	SYNCHRONOUS	BRAF-EGFR	DOUBLET	2	CR	-100	48.7885	48.7885	NO	NO	ALIVE	WES	VHIO_39	WT		WT	0	70	210																p.Glu303*
4	Discovery	D_4	<70	M	LEFT	p.V600E	MSS	YES	0	2	SYNCHRONOUS	BRAF-EGFR-MEK	TRIPLET	3	SD	-6.0241	11.0793	16.6026	YES	NO	EXITUS	WES	VHIO_09	WT		WT	0	215	255								p.Arg1428Trp												p.Ser374Asn
5	Discovery	D_5	>70	M	RIGHT	p.V600E	MSS	YES	2	2	SYNCHRONOUS	BRAF-EGFR-MEK	TRIPLET	4	PD	24	2.39997	6.18075	YES	NO	EXITUS	CANCER GENE PANEL (VHIO)		WT		WT	0	85	235
6	Discovery	D_6	<70	F	LEFT	p.V600E	MSS	YES	1	2	METACHRONOUS	BRAF-EGFR	DOUBLET	2	PR	-40.8163	2.56436	9.33688	YES	NO	EXITUS	CANCER GENE PANEL (VHIO)		WT		WT
7	Discovery	D_7	<70	M	RIGHT	p.V600E	MSS	YES	0	1	METACHRONOUS	BRAF-EGFR	DOUBLET	3	SD	-25	12.3615	17.6217	YES	NO	EXITUS	CANCER GENE PANEL (VHIO)		WT		WT	<1	58	120
8	Discovery	D_8	>70	F	RIGHT	p.V600E	MSS	YES	0	3	METACHRONOUS	BRAF-EGFR	DOUBLET	3	SD	-5	3.68215	7.2328	YES	NO	EXITUS	WES	VHIO_11	WT		WT	<22	85	215	p.Trp107*								p.Cys285Ser					p.Ala922Thr
9	Discovery	D_9	<70	F	RIGHT	p.V600E	MSS	NO	0	1	SYNCHRONOUS	BRAF-EGFR-MEK	TRIPLET	2	PR	-46.9697	3.09038	3.84653	YES	NO	EXITUS	CANCER GENE PANEL (VHIO)		WT		WT
10	Discovery	D_10	<70	F	RIGHT	p.V600E	MSS	YES	1	1	METACHRONOUS	BRAF-EGFR	DOUBLET	2	SD	-16.6667	7.19992	17.6217	YES	NO	ALIVE	WES	VHIO_38	WT		WT	155	150	55	p.Cys137Phe			p.Arg232*						p.Asn600Lys
11	Discovery	D_11	<70	F	RIGHT	p.V600E	MSS	YES	1	3	METACHRONOUS	BRAF-EGFR	DOUBLET	3	PD	33	0.821909	1.77532	YES	NO	EXITUS	WES	VHIO_37	WT		WT	70	200	80		p.His1047Tyr/p.Gly106Arg
12	Discovery	D_12	>70	F	RIGHT	p.V600E	MSS	YES	0	2	SYNCHRONOUS	BRAF-EGFR-MEK	TRIPLET	1	PR	-60.1852	13.9067	19.5614	YES	NO	EXITUS	WES	VHIO_14	WT		WT	25	160	270	p.Arg209Trp							p.Arg3223His
13	Discovery	D_13	<70	F	LEFT	p.V600E	MSS	YES	1	3	SYNCHRONOUS	BRAF-EGFR	DOUBLET	3	SD	19	3.35339	4.33968	YES	NO	EXITUS	WES	VHIO_28	WT		WT	<5	245	265	p.Cys96Phe	p.Glu545Lys
14	Discovery	D_14	<70	F	RIGHT	p.V600E	MSS	NO	1	3	METACHRONOUS	BRAF-EGFR	DOUBLET	3	PD	NA	0.920538	2.3671	YES	NO	EXITUS	CANCER GENE PANEL (VHIO)		WT		WT	20	200	250
15	Discovery	D_15	<70	F	LEFT	p.V600E	MSS	YES	1	1	SYNCHRONOUS	BRAF-EGFR-MEK	TRIPLET	2	SD	17	8.6136	19.5943	YES	NO	EXITUS	WES	VHIO_27	WT		WT	<5	180	275	p.Arg243Trp
54	Validation	V_54	<70	M	RIGHT	p.V600E	MSS	YES	1	2	SYNCHRONOUS	BRAF-EGFR	DOUBLET	2	CR	-100	11.5396	15.945	YES	NO	EXITUS	CANCER GENE PANEL (FOUNDATION MEDICINE)		p.Ala169Thr	PA	Loss-of-function**
17	Discovery	D_17	<70	M	LEFT	p.V600E	MSS	YES	1	3	METACHRONOUS	BRAF-EGFR	DOUBLET	3	SD	-5.68182	5.91774	9.92866	YES	NO	EXITUS	WES	VHIO_33	WT		WT	0	180	290	p.Gly227Glu
18	Discovery	D_18	<70	F	RIGHT	p.V600E	MSS	YES	0	2	SYNCHRONOUS	BRAF-EGFR-MEK	TRIPLET	1	PR	-32	27.9449	27.9449	NO	NO	ALIVE	CANCER GENE PANEL (VHIO)		WT		WT							p.Arg850Gly/p.Asp1994Val
19	Discovery	D_19	>70	M	RIGHT	p.V600E	MSS	YES	1	4	SYNCHRONOUS	BRAF-EGFR	DOUBLET	2	SD	12.7119	3.28764	5.09583	YES	NO	EXITUS	CANCER GENE PANEL (VHIO)		WT		WT	<15	180	275				p.Gln663*
20	Discovery	D_20	<70	F	LEFT	p.V600E	MSS	YES	1	1	METACHRONOUS	BRAF-EGFR	DOUBLET	2	SD	3.92157	8.15334	8.15334	NO	NO	ALIVE	CANCER GENE PANEL (VHIO)		WT		WT
21	Discovery	D_21	<70	F	RIGHT	p.V600E	MSS	NO	2	1	SYNCHRONOUS	BRAF-EGFR	DOUBLET	2	SD	18.3673	3.81366	3.91229	YES	NO	ALIVE	CANCER GENE PANEL (VHIO)		WT		WT	15	280	295
23	Discovery	D_23	<70	F	RIGHT	p.V600E	MSS	YES	0	3	SYNCHRONOUS	BRAF-EGFR-MEK	TRIPLET	1	PR	-34	5.9835	15.9779	YES	NO	EXITUS	WES	VHIO_40	p.Ala73Val	EC	hyperactivation*	5	70	245	p.Arg136His
64	Validation	V_64	<70	F	RIGHT	p.V600E	MSS	NO	1	1	SYNCHRONOUS	BRAF-EGFR	DOUBLET	2	PR	-55	18.2135	18.2135	NO	NO	ALIVE	CANCER GENE PANEL (FOUNDATION MEDICINE)		p.Arg117fs*8	PA	Loss-of-function**
16	Discovery	D_16	<70	M	RIGHT	p.V600E	MSS	YES	1	4	METACHRONOUS	BRAF-EGFR	DOUBLET	4	SD	18	4.83282	7.33143	YES	NO	EXITUS	WES	VHIO_32	p.Arg296His	RING	hyperactivation*	<15	115	275	p.Arg234His										p.Arg490Cys
25	Discovery	D_25	<70	M	RIGHT	p.V600E	MSI	YES	2	2	METACHRONOUS	BRAF-EGFR	DOUBLET	3	PD	104.762	3.91229	9.7314	YES	NO	EXITUS	CANCER GENE PANEL (VHIO)		p.Gly659fs*41	C-TERMINAL	WT-like**	<1	280	290
22	Discovery	D_22	<70	F	LEFT	p.V600E	MSS	YES	0	2	SYNCHRONOUS	BRAF-EGFR	DOUBLET	4	PR	-73.1183	16.1094	16.1094	YES	NO	EXITUS	CANCER GENE PANEL (VHIO)		p.Asn62fs	EC	Loss-of-function**	5	170	295				p.Arg1114*
27	Discovery	D_27	<70	F	RIGHT	p.V600E	MSI	YES	0	2	METACHRONOUS	BRAF-EGFR	DOUBLET	3	PR	-39	10.8492	10.8492	NO	NO	ALIVE	CANCER GENE PANEL (VHIO)		p.Gly659fs*41	C-TERMINAL	WT-like**	20	240	280				p.Gly977Cys/p.Arg2505*
24	Discovery	D_24	<70	F	LEFT	p.V600E	MSS	YES	0	5	METACHRONOUS	BRAF-EGFR-MEK	TRIPLET	2	SD	-25	5.62186	7.46293	YES	NO	EXITUS	CANCER GENE PANEL (VHIO)		p.Cys471fs	DVL	Loss-of-function**	0	255	265
73	Validation	V_73	<70	F	RIGHT	p.V600E	MSS	YES	1	2	SYNCHRONOUS	BRAF-EGFR	DOUBLET	3	PR	-33	10.1259	17.7861	YES	NO	ALIVE	CANCER GENE PANEL (FOUNDATION MEDICINE)		p.Gly166fs*5	PA	Loss-of-function**
30	Discovery	D_30	<70	F	RIGHT	p.V600E	MSS	NO	1	3	SYNCHRONOUS	BRAF-EGFR-MEK	TRIPLET	2	PD	33.5664	1.41368	4.14242	YES	NO	EXITUS	WES	VHIO_01	WT		WT				p.Asp220Val			p.Thr1556fs
31	Discovery	D_31	<70	M	LEFT	p.V600E	MSS	NO	1	2	SYNCHRONOUS	BRAF-EGFR	DOUBLET	2	SD	3.94737	2.99175	5.49035	YES	NO	EXITUS	WES	VHIO_02	WT		WT				p.Met198Ile/p.Thr191fs/p.Ser188fs	p.His1047Tyr		p.Thr1556fs/p.Ser1356*			p.Asn51His		p.Arg605Cys
32	Discovery	D_32	>70	M	RIGHT	p.V600E	MSI	YES	0	1	METACHRONOUS	BRAF-EGFR	DOUBLET	3	SD	-17.6471	21.8628	33.9613	YES	YES	ALIVE	WES	VHIO_06	p.Arg307*/p.Gly659fs	DVL, C-TERMINAL	WT-like**	0	30	170		p.Glu110del
33	Discovery	D_33	<70	M	RIGHT	p.V600E	MSI	YES	0	1	METACHRONOUS	BRAF-EGFR	DOUBLET	2	PR	-36.3636	8.05471	16.4382	YES	NO	EXITUS	WES	VHIO_07	p.Gly659fs*41	C-TERMINAL	WT-like**	5	190	275		p.His1047Arg			p.Gly265fs			p.Val1103Ile							p.Ala407Val
34	Discovery	D_34	<70	F	RIGHT	p.V600E	MSI	YES	0	2	METACHRONOUS	BRAF-EGFR-MEK	TRIPLET	2	PR	-48.6486	4.27393	53.8515	YES	YES	ALIVE	WES	VHIO_10	p.Gly659fs*41	C-TERMINAL	WT-like**	60	225	245					p.Arg484His/p.Pro345fs		p.Asn51His				p.Arg2752*								p.Gly40Cys
35	Discovery	D_35	>70	F	LEFT	p.V600E	MSS	YES	1	3	METACHRONOUS	BRAF-EGFR-MEK	TRIPLET	1	PR	-44.6809	8.28484	15.7478	YES	NO	EXITUS	WES	VHIO_13	WT		WT
36	Discovery	D_36	<70	F	RIGHT	p.V600E	MSS	NO	0	2	SYNCHRONOUS	BRAF-EGFR-MEK	TRIPLET	1	PR	-60	8.25196	19.8244	YES	NO	EXITUS	WES	VHIO_15	WT		WT							p.Thr1556fs/p.Gln667*
37	Discovery	D_37	>70	F	LEFT	p.V600E	MSS	YES	1	3	METACHRONOUS	BRAF-EGFR	DOUBLET	2	SD	2.94118	19.397	35.3092	YES	NO	ALIVE	WES	VHIO_16	WT		WT											p.Ser3102fs/p.Ser3102Ile
41	Discovery	D_41	<70	F	RIGHT	p.V600E	MSS	YES	1	3	METACHRONOUS	BRAF-EGFR	DOUBLET	3	SD	14.2857	5.85199	11.2437	YES	NO	EXITUS	WES	VHIO_29	p.His292Tyr	RING	hyperactivation*				p.Cys96Tyr
52	Validation	V_52	>70	M	RIGHT	p.V600E	MSS	YES	0	2	METACHRONOUS	BRAF-EGFR-WNT	TRIPLET	2	SD	-16	6.70678	9.20538	YES	NO	EXITUS	CANCER GENE PANEL (FOUNDATION MEDICINE)		p.His427fs*73	DVL	Loss-of-function**
40	Discovery	D_40	>70	F	RIGHT	p.V600E	MSI	YES	0	3	SYNCHRONOUS	BRAF-EGFR	DOUBLET	3	SD	-14.5455	2.79449	3.84653	YES	NO	EXITUS	WES	VHIO_23	p.Gly659fs*41	C-TERMINAL	WT-like**	40	265	200	p.His129Arg		p.Thr55Ile			p.Ala684Val/p.Arg671Cys/p.Gly665fs/p.Gly249Cys		p.Ala4005Thr				p.Gly293Asp			p.Asp1028Tyr/p.Ser1345Asn			p.Ala1051fs
57	Validation	V_57	>70	F	RIGHT	p.V600E	MSS	YES	2	1	METACHRONOUS	BRAF-EGFR	DOUBLET	2	PR	-35	11.704	11.704	NO	NO	ALIVE	CANCER GENE PANEL (FOUNDATION MEDICINE)		p.Leu376fs*43	DVL	Loss-of-function**
42	Discovery	D_42	<70	M	RIGHT	p.V600E	MSS	NO	2	3	METACHRONOUS	BRAF-EGFR	DOUBLET	2	PD	43.6782	0.821909	1.74245	YES	NO	EXITUS	WES	VHIO_30	WT		WT	5	95	235	p.Val134Leu			p.Thr1556fs/p.Glu1309*
43	Discovery	D_43	<70	F	RIGHT	p.V600E	MSI	YES	1	2	METACHRONOUS	BRAF-EGFR	DOUBLET	3	SD	-7.69231	14.2026	19.3642	YES	NO	ALIVE	WES	VHIO_34	p.Asp442fs/p.Gly659fs	DVL, C-TERMINAL	WT-like**	<7	170	260	p.Arg234Cys	p.Trp552Arg		p.Arg348*		p.Arg702His					p.His1119Arg
44	Discovery	D_44	<70	M	RIGHT	p.V600E	MSI	YES	2	4	METACHRONOUS	BRAF-EGFR	DOUBLET	2	NA	NA	NA	NA	YES	NO	EXITUS	WES	VHIO_35	p.Gly659fs*41	C-TERMINAL	WT-like**									p.Arg101Ser									p.Arg40His
28	Discovery	D_28	<70	M	RIGHT	p.V600E	MSS	YES	1	2	METACHRONOUS	BRAF-EGFR	DOUBLET	3	PR	-40	3.78078	3.78078	NO	NO	ALIVE	CANCER GENE PANEL (VHIO)		p.Leu88fs	PA	Loss-of-function**	5	255	275
46	Discovery	D_46	<70	M	LEFT	p.V600E	MSI	YES	0	2	METACHRONOUS	BRAF-EGFR-PI3KCA	TRIPLET	2	PR	-40	15.1889	39.5503	YES	YES	EXITUS	WES	VHIO_47	p.Gly659fs*41	C-TERMINAL	WT-like**				p.Arg234Cys/p.Ser51fs								p.Ala835Thr		p.Pro4380fs/p.Gly2246Asp		p.Gly384fs/p.Leu386Pro
47	Validation	V_47	<70	F	RIGHT	p.V600E	MSI	YES	1	1	METACHRONOUS	BRAF-EGFR-CHEMOTHERAPY	TRIPLET	2	SD	-18	8.05471	61.15	YES	YES	ALIVE	CANCER GENE PANEL (FOUNDATION MEDICINE)		p.Gly659fs*41	C-TERMINAL	WT-like**
48	Validation	V_48	<70	F	RIGHT	p.V600E	MSI	YES	1	2	METACHRONOUS	BRAF-EGFR-MEK	TRIPLET	2	SD	20	3.22188	4.40543	YES	YES	EXITUS	CANCER GENE PANEL (FOUNDATION MEDICINE)		WT		WT							p.Thr1208fs/p.Ser1465fs
49	Validation	V_49	<70	M	LEFT	p.V600E	MSI	YES	1	6	METACHRONOUS	BRAF-EGFR-MEK	TRIPLET	3	PD	NA	1.87395	2.66298	YES	NO	EXITUS	CANCER GENE PANEL (FOUNDATION MEDICINE)		p.Gly659fs*41	C-TERMINAL	WT-like**
50	Validation	V_50	>70	F	RIGHT	p.V600E	MSI	YES	0	2	SYNCHRONOUS	BRAF-EGFR-CHEMOTHERAPY	TRIPLET	2	SD	-20	4.96433	7.59444	YES	NO	EXITUS	CANCER GENE PANEL (FOUNDATION MEDICINE)		p.314del326/p.Gly659fs*41/p.676_687	DVL, C-TERMINAL	WT-like**
51	Validation	V_51	>70	M	RIGHT	p.V600E	MSS	NO	0	3	SYNCHRONOUS	BRAF-EGFR-MEK	TRIPLET	2	PD	NA	1.8082	5.12871	YES	NO	EXITUS	CANCER GENE PANEL (FOUNDATION MEDICINE)		WT		WT
29	Discovery	D_29	<70	M	RIGHT	p.V600E	MSS	YES	2	1	METACHRONOUS	BRAF-EGFR	DOUBLET	3	PR	-31.1111	1.90683	1.90683	NO	NO	ALIVE	CANCER GENE PANEL (VHIO)		p.Met313Arg	adjacent to the RING	WT-like**	5	155	265						loss region
53	Validation	V_53	<70	F	RIGHT	p.V600E	MSS	YES	0	3	METACHRONOUS	BRAF-EGFR	DOUBLET	3	PD	202	2.69586	6.37801	YES	NO	EXITUS	CANCER GENE PANEL (FOUNDATION MEDICINE)		WT		WT							p.Arg1450*
38	Discovery	D_38	<70	F	RIGHT	p.V600E	MSS	YES	0	1	METACHRONOUS	BRAF-EGFR-MEK	TRIPLET	1	PR	-34.6154	19.3642	29.786	YES	NO	ALIVE	WES	VHIO_17	p.Phe139fs	PA	Loss-of-function**	5	185	280										p.Gln1507Arg
55	Validation	V_55	<70	F	LEFT	p.V600E	MSS	NO	0	2	SYNCHRONOUS	BRAF-EGFR	DOUBLET	2	PR	-37	6.50952	12.9204	YES	NO	ALIVE	CANCER GENE PANEL (FOUNDATION MEDICINE)		WT		WT
56	Validation	V_56	<70	M	RIGHT	p.V600E	MSI	YES	1	1	SYNCHRONOUS	BRAF-EGFR	DOUBLET	2	SD	15	6.27938	20.6463	YES	YES	ALIVE	CANCER GENE PANEL (FOUNDATION MEDICINE)		p.Gly659fs*41	C-TERMINAL	WT-like**
72	Validation	V_72	<70	M	RIGHT	p.V600E	MSS	NO	0	1	SYNCHRONOUS	BRAF-EGFR-MEK	TRIPLET	3	SD	0	5.09583	5.78624	YES	NO	EXITUS	CANCER GENE PANEL (FOUNDATION MEDICINE)		p.Pro118fs*36	PA	Loss-of-function**
58	Validation	V_58	<70	F	RIGHT	p.V600E	MSS	YES	1	4	METACHRONOUS	BRAF-EGFR	DOUBLET	2	PR	-52	4.66844	5.32597	YES	NO	EXITUS	CANCER GENE PANEL (FOUNDATION MEDICINE)		WT		WT
59	Validation	V_59	<70	F	RIGHT	p.V600E	MSS	YES	1	2	METACHRONOUS	BRAF-EGFR	DOUBLET	3	SD	-1	4.60269	6.90403	YES	NO	EXITUS	CANCER GENE PANEL (FOUNDATION MEDICINE)		WT		WT
60	Validation	V_60	<70	F	RIGHT	p.V600E	MSS	YES	1	2	SYNCHRONOUS	BRAF-EGFR	DOUBLET	3	PD	NA	3.6164	7.10129	YES	NO	EXITUS	CANCER GENE PANEL (FOUNDATION MEDICINE)		WT		WT
61	Validation	V_61	>70	F	RIGHT	p.V600E	MSS	NO	2	5	SYNCHRONOUS	BRAF-EGFR	DOUBLET	2	PD	NA	2.07121	2.07121	YES	NO	EXITUS	CANCER GENE PANEL (FOUNDATION MEDICINE)		WT		WT
62	Validation	V_62	<70	F	RIGHT	p.V600E	MSS	YES	0	2	SYNCHRONOUS	BRAF-EGFR-MEK	TRIPLET	2	SD	2.5	3.97804	13.9396	YES	NO	EXITUS	CANCER GENE PANEL (FOUNDATION MEDICINE)		WT		WT							p.Thr1556fs*3
63	Validation	V_63	<70	M	LEFT	p.V600E	MSS	YES	1	3	METACHRONOUS	BRAF-EGFR	DOUBLET	2	PR	-43	4.10954	10.7506	YES	NO	EXITUS	CANCER GENE PANEL (FOUNDATION MEDICINE)		WT		WT							p.Ser1465fs*3
87	Validation	V_87	<70	F	RIGHT	p.V600E	MSS	YES	0	3	METACHRONOUS	BRAF-EGFR	DOUBLET	3	PR	-50	10.8821	17.0628	YES	NO	EXITUS	CANCER GENE PANEL (FOUNDATION MEDICINE)		p.Pro354fs*65	DVL	Loss-of-function**
65	Validation	V_65	>70	M	RIGHT	p.V600E	MSS	YES	2	3	SYNCHRONOUS	BRAF-EGFR-MEK	TRIPLET	3	SD	0	2.56436	3.35339	YES	NO	EXITUS	CANCER GENE PANEL (FOUNDATION MEDICINE)		WT		WT
66	Validation	V_66	<70	M	LEFT	p.V600E	MSS	YES	0	1	METACHRONOUS	BRAF-EGFR	DOUBLET	2	PR	-33	11.3095	18.8381	YES	NO	EXITUS	CANCER GENE PANEL (FOUNDATION MEDICINE)		WT		WT							p.Glu190*/p.Glu1464fs*8
67	Validation	V_67	<70	F	RIGHT	p.V600E	MSI	YES	0	1	METACHRONOUS	BRAF-EGFR	DOUBLET	2	SD	14	2.72874	36.427	YES	YES	ALIVE	CANCER GENE PANEL (FOUNDATION MEDICINE)		p.Gly659fs*41	C-TERMINAL	WT-like**
68	Validation	V_68	<70	F	LEFT	p.V600E	MSS	YES	1	5	METACHRONOUS	BRAF-EGFR	DOUBLET	3	SD	0	4.37255	4.37255	YES	NO	EXITUS	CANCER GENE PANEL (FOUNDATION MEDICINE)		WT		WT
70	Validation	V_70	<70	F	RIGHT	p.V600E	MSS	NO	0	1	SYNCHRONOUS	BRAF-EGFR	DOUBLET	2	SD	-4	4.14242	11.178	YES	NO	EXITUS	CANCER GENE PANEL (FOUNDATION MEDICINE)		p.Ser476fs*26	DVL	Loss-of-function**
39	Discovery	D_39	<70	F	LEFT	p.V600E	MSS	NO	1	2	SYNCHRONOUS	BRAF-EGFR-MEK	TRIPLET	3	PR	-33.3333	4.10954	4.73419	YES	NO	EXITUS	WES	VHIO_22	p.Trp302Arg	RING	hyperactivation*	10	150	255	p.Gly223Cys	p.Cys36Tyr/p.Arg38Ser/p.Arg38His								p.Ile4594Val							p.Glu191Lys
71	Validation	V_71	<70	M	RIGHT	p.V600E	MSS	YES	0	1	SYNCHRONOUS	BRAF-EGFR-MEK	TRIPLET	2	SD	-13	3.84653	5.58898	YES	NO	EXITUS	CANCER GENE PANEL (FOUNDATION MEDICINE)		WT		WT							p.His492fs*7/p.Thr1556fs*9
45	Discovery	D_45	<70	F	LEFT	p.V600E	MSS	YES	0	2	SYNCHRONOUS	BRAF-EGFR-WNT	TRIPLET	4	PR	-33	2.53148	5.22734	YES	NO	EXITUS	WES	VHIO_45	p.Trp416*	DVL	Loss-of-function**				p.Cys102Tyr										p.His3342Asn		p.Ala253Val
26	Discovery	D_26	<70	F	RIGHT	p.V600E	MSS	YES	1	1	SYNCHRONOUS	BRAF-EGFR-MEK	TRIPLET	3	PR	-36	19.9559	21.8628	YES	NO	ALIVE	CANCER GENE PANEL (VHIO)		p.Tyr248fs	TM	Loss-of-function**	0	135	220
74	Validation	V_74	<70	M	RIGHT	p.V600E	MSI	YES	1	1	SYNCHRONOUS	BRAF-EGFR-MEK	TRIPLET	3	PD	0 (new lesion)	1.1178	2.3671	YES	NO	EXITUS	CANCER GENE PANEL (FOUNDATION MEDICINE)		p.Gly659fs*41	C-TERMINAL	WT-like**
75	Validation	V_75	<70	M	LEFT	p.V600E	MSS	YES	0	3	METACHRONOUS	BRAF-EGFR-MEK	TRIPLET	3	SD	3	6.70678	11.4738	YES	NO	EXITUS	CANCER GENE PANEL (FOUNDATION MEDICINE)		WT		WT
76	Validation	V_76	<70	M	RIGHT	p.V600E	MSS	YES	0	2	SYNCHRONOUS	BRAF-EGFR	DOUBLET	2	SD	-20	4.07667	10.5862	YES	NO	EXITUS	CANCER GENE PANEL (FOUNDATION MEDICINE)		WT		WT
77	Validation	V_77	>70	F	RIGHT	p.V600E	MSI	YES	0	1	SYNCHRONOUS	BRAF-EGFR-MEK	TRIPLET	2	PR	-52	4.33968	21.8628	YES	NO	ALIVE	CANCER GENE PANEL (FOUNDATION MEDICINE)		p.Gly659fs*41	C-TERMINAL	WT-like**
78	Validation	V_78	>70	F	RIGHT	p.V600E	MSI	YES	0	1	METACHRONOUS	BRAF-EGFR-MEK	TRIPLET	2	SD	0	16.5039	21.4354	YES	NO	ALIVE	CANCER GENE PANEL (FOUNDATION MEDICINE)		p.Gly659fs*41	C-TERMINAL	WT-like**
79	Validation	V_79	>70	F	RIGHT	p.V600E	MSI	YES	1	1	SYNCHRONOUS	BRAF-EGFR	DOUBLET	3	SD	-27	19.6272	19.6272	NO	NO	ALIVE	CANCER GENE PANEL (FOUNDATION MEDICINE)		p.Gly659fs*41	C-TERMINAL	WT-like**
80	Validation	V_80	<70	F	LEFT	p.V600E	MSS	YES	0	4	METACHRONOUS	BRAF-EGFR-MEK	TRIPLET	3	SD	9	4.83282	8.4821	YES	NO	EXITUS	CANCER GENE PANEL (FOUNDATION MEDICINE)		WT		WT							p.Ile1580fs*69
81	Validation	V_81	<70	F	NA	p.V600E	MSS	YES	2	3	SYNCHRONOUS	BRAF-EGFR-MEK	TRIPLET	3	SD	0	5.91774	8.35059	YES	NO	EXITUS	CANCER GENE PANEL (FOUNDATION MEDICINE)		WT		WT
82	Validation	V_82	<70	M	RIGHT	p.V600E	MSS	YES	2	2	SYNCHRONOUS	BRAF-EGFR-MEK	TRIPLET	3	PD	NA	0.460269	1.08492	YES	NO	EXITUS	CANCER GENE PANEL (FOUNDATION MEDICINE)		WT		WT
83	Validation	V_83	<70	M	RIGHT	p.V600E	MSS	YES	0	3	SYNCHRONOUS	BRAF-EGFR-MEK	TRIPLET	2	SD	-17	4.20817	14.1697	YES	NO	EXITUS	CANCER GENE PANEL (FOUNDATION MEDICINE)		WT		WT							p.Glu1547*/p.Leu645*
84	Validation	V_84	<70	M	RIGHT	p.V600E	MSS	YES	1	3	SYNCHRONOUS	BRAF-EGFR	DOUBLET	3	SD	8	3.64928	4.83282	YES	NO	EXITUS	CANCER GENE PANEL (FOUNDATION MEDICINE)		WT		WT
85	Validation	V_85	<70	F	LEFT	p.V600E	MSS	YES	1	2	SYNCHRONOUS	BRAF-EGFR-MEK	TRIPLET	3	PR	-32	6.27938	6.64102	YES	NO	EXITUS	CANCER GENE PANEL (FOUNDATION MEDICINE)		WT		WT							p.Ser245*/p.Glu1530*
97	Validation	V_97	<70	F	RIGHT	p.V600E	MSS	YES	0	1	SYNCHRONOUS	BRAF-EGFR	DOUBLET	2	PR	-40	4.60269	4.60269	NO	NO	ALIVE	CANCER GENE PANEL (FOUNDATION MEDICINE)		p.Val36fs*4	EC	Loss-of-function**
69	Validation	V_69	<70	F	RIGHT	p.V600E	MSS	NO	1	3	SYNCHRONOUS	BRAF-EGFR	DOUBLET	2	SD	0	4.10954	6.27938	YES	NO	EXITUS	CANCER GENE PANEL (FOUNDATION MEDICINE)		splice site c.582+1G>A	DVL	Loss-of-function**
88	Validation	V_88	<70	F	RIGHT	p.V600E	MSS	YES	0	1	SYNCHRONOUS	BRAF-EGFR	DOUBLET	2	PD	NA	1.15067	4.93145	YES	NO	EXITUS	CANCER GENE PANEL (FOUNDATION MEDICINE)		WT		WT							p.Glu1540*/p.Glu1265*
89	Validation	V_89	<70	M	RIGHT	p.V600E	MSI	YES	1	2	SYNCHRONOUS	BRAF-EGFR	DOUBLET	2	SD	-2	4.40543	14.7944	YES	YES	EXITUS	CANCER GENE PANEL (FOUNDATION MEDICINE)		p.Gly659fs*41	C-TERMINAL	WT-like**							p.Thr1556fs*3
90	Validation	V_90	<70	F	RIGHT	p.V600E	MSS	YES	0	2	SYNCHRONOUS	BRAF-EGFR-MEK	TRIPLET	3	PR	-40	2.76161	8.31772	YES	NO	EXITUS	CANCER GENE PANEL (FOUNDATION MEDICINE)		WT		WT
91	Validation	V_91	<70	M	NA	p.V600E	MSS	YES	1	4	SYNCHRONOUS	BRAF-EGFR	DOUBLET	2	PD	NA	0.887662	1.57806	YES	NO	EXITUS	CANCER GENE PANEL (FOUNDATION MEDICINE)		WT		WT
92	Validation	V_92	<70	F	RIGHT	p.V600E	MSS	YES	0	4	METACHRONOUS	BRAF-EGFR-MEK	TRIPLET	2	SD	0	8.94237	11.5396	YES	NO	EXITUS	CANCER GENE PANEL (FOUNDATION MEDICINE)		WT		WT
93	Validation	V_93	<70	F	RIGHT	p.V600E	MSI	YES	0	1	METACHRONOUS	BRAF-EGFR-MEK	TRIPLET	2	PR	-33	2.76161	41.0626	YES	YES	ALIVE	CANCER GENE PANEL (FOUNDATION MEDICINE)		p.Pro370fs*49/ p.Gly659fs*41	DVL, C-TERMINAL	WT-like**
94	Validation	V_94	<70	M	RIGHT	p.V600E	MSS	YES	0	1	METACHRONOUS	BRAF-EGFR	DOUBLET	2	SD	-29	22.2244	41.3913	YES	NO	ALIVE	CANCER GENE PANEL (FOUNDATION MEDICINE)		WT		WT
95	Validation	V_95	<70	F	RIGHT	p.V600E	MSI	YES	1	3	METACHRONOUS	BRAF-EGFR-MEK	TRIPLET	3	NA	NA	3.45202	3.45202	YES	NO	EXITUS	CANCER GENE PANEL (FOUNDATION MEDICINE)		p.Gly659fs*41	C-TERMINAL	WT-like**
96	Validation	V_96	<70	M	LEFT	p.V600E	MSS	YES	0	4	SYNCHRONOUS	BRAF-EGFR	DOUBLET	2	SD	16	8.31772	10.1259	YES	NO	ALIVE	CANCER GENE PANEL (FOUNDATION MEDICINE)		WT		WT
86	Validation	V_86	<70	M	NA	p.V600E	MSS	YES	0	1	METACHRONOUS	BRAF-EGFR	DOUBLET	2	SD	0	5.65473	7.06842	YES	NO	EXITUS	CANCER GENE PANEL (FOUNDATION MEDICINE)		p.Ile48Thr/p.Arg132*	EC, PA	hyperactivation*
98	Validation	V_98	>70	F	RIGHT	p.V600E	MSS	YES	1	1	METACHRONOUS	BRAF-EGFR	DOUBLET	2	PD	NA	1.97258	2.56436	YES	NO	EXITUS	CANCER GENE PANEL (FOUNDATION MEDICINE)		WT		WT
[truncated: 8 more columns]

## Sheet: S2
	TCGA PANCANCER ATLAS (cBioPortal)		DISCOVERY COHORT
	TCGA BRAF-WT (%) (N=460)	TCGA BRAF-V600E (%) (N=46)	Discovery cohort BRAF-V600E (%) (N=28)
BRAF V600E	0% (0/460)	100% (46/46)	100% (28/28)
RNF43	4% (20/460)	46% (21/46)	46% (13/28)
TP53	62% (286/460)	35% (35/46)	46% (13/28)
ARID1A	8% (26/460)	33% (15/46)	32% (9/28)
FBXW7	15% (67/460)	30% (14/46)	11% (3/28)
PIK3CA	27% (124/460)	30% (14/46)	21% (6/28)
BCL9L	6% (26/460)	24% (11/46)	18% (5/28)
APC	78% (359/460)	24% (11/46)	25% (7/28)
ZNRF3	1% (4/460)	20% (9/46)	21% (6/28)
BCL9	6% (29/460)	20% (9/46)	18% (5/28)
BRCA2	5% (24/460)	17% (8/46)	14% (4/28)
SOX9	12% (55/460)	15% (7/46)	7% (2/28)
TCF7L2	9% (51/460)	13% (6/46)	7% (2/28)
SMARCA4	4% (19/460)	13% (6/46)	14% (4/28)
GNAS	3% (5/460)	13% (6/46)	14% (4/28)
SMAD4	13% (58/460)	13% (6/46)	4% (1/28)
PTEN	5% (24/460)	9% (4/46)	7% (2/28)
SMAD3	4% (18/460)	7% (3/46)	0% (0/28)
CTNNB1	6% (26/460)	7% (3/46)	7% (2/28)
ERBB2	3% (15/460)	7% (3/46)	4% (1/28)
KRAS	46% (210/460)	0% (0/46)	0% (0/28)
